# Supplementary material for: Remimazolam Versus Propofol in General Anesthesia of Complex Surgery in Critical and Non-Critical Patients: Meta-Analysis of Randomized Trials
Source: J Clin Med. 2024 Dec 20;13(24):7791. doi: 10.3390/jcm13247791 (PMC11728358; doi:10.3390/jcm13247791)
Supplement: Supplementary file 1 [file jcm-13-07791-s001.zip]

Archive with 1 entries (1 files):
- jcm-3304672-supplementary.pdf
